# Supplementary material for: Role of TMEM100 in mechanically insensitive nociceptor un-silencing
Source: Nat Commun. 2023 Apr 5;14:1899. doi: 10.1038/s41467-023-37602-w (PMC10076432; doi:10.1038/s41467-023-37602-w)
Supplement: Supplementary file 8 — Source Data [file 41467_2023_37602_MOESM8_ESM.xlsx]

## Sheet: Fig.1b
gene_symbol	log2FC	P-Value
Ly86	3.00652	4.11705e-05
Tmem100	1.92789	4.59843e-05
Pdyn	9.31971	0.000119953
Gpr119	-8.81251	0.000144419
Ccr3	7.8548	0.000160809
Gprin3	1.84601	0.000248981
Sox11	-1.73099	0.000294345
Flrt3	-2.16342	0.000426472
Timp3	-2.07217	0.000475834
Mt1	1.42596	0.000559584
Mei4	2.81908	0.000665509
Irf2bpl	1.47039	0.000684357
Isl1	1.07375	0.000725152
Sema6a	-2.62568	0.00075152
Th	-1.27378	0.000771383
Mblac2	1.76481	0.00087617
Gpm6a	-2.4686	0.000885897
Tac1	-0.949104	0.000899191
Ercc1	1.31218	0.000931943
Ccl7	7.03046	0.000934349
Frmd3	0.961061	0.000965813
Spred1	1.18574	0.000982414
Ccdc87	7.33512	0.0010261
Mmp14	-7.4883	0.00103414
Mapkbp1	-2.01502	0.00103968
Itgb8	-6.68646	0.0010672
Olfr57	-7.46504	0.00119317
Arfip1	1.21896	0.00121091
Ankmy2	1.41095	0.00124869
Pramef8	1.60139	0.00135341
Nwd2	1.06763	0.00141642
Rars2	1.48764	0.00146898
Akr1b8	1.38958	0.00151006
Elavl4	1.29573	0.00151232
Rrad	2.34369	0.00161767
Pcdhb5	5.54738	0.0016426
Ogn	-7.54659	0.00167407
St6galnac4	-1.22143	0.00178548
Qk	-1.72782	0.00184356
Cald1	-2.88266	0.00185915
Vash2	-2.06638	0.00198525
Atf3	-1.48995	0.00201538
Cxxc4	2.65676	0.00212242
Ptpn14	-6.94438	0.00229325
Gpr153	-1.66268	0.00235312
Itga7	-1.5204	0.00244069
Trib2	1.04915	0.00244779
Trappc11	1.02689	0.00254383
Spry4	2.61535	0.00254405
Idi1	0.913697	0.00254999
Psat1	0.940025	0.00260625
Sparc	-3.85899	0.00262443
Hhip	6.09417	0.00281293
Rbm43	1.47604	0.0028734
Mt2	1.47954	0.00288593
Tmprss11c	-7.05322	0.00291837
Grb14	0.939053	0.00294539
Tnfrsf1b	-2.05525	0.00295783
Gan	-1.46191	0.0030315
Strbp	0.993855	0.00316597
Neurod1	2.89457	0.00318961
Calcrl	2.70603	0.0032534
Gjc2	-6.39304	0.00339316
Lrrn3	1.62886	0.00342135
Cacnb4	1.10645	0.0034216
Ehd3	1.09591	0.00357081
Tcfl5	-4.39359	0.00360815
Pygm	-6.79796	0.00367358
Gulp1	-5.6473	0.0037201
Cln3	-1.59208	0.00381832
Etv5	0.967689	0.00396739
Glyat	3.00411	0.0040207
Snx21	-0.941927	0.00403334
Zfp551	6.33955	0.00405584
Ttc30b	7.18179	0.0041071
Gm13961	-5.89909	0.00425974
Srpx	-6.5248	0.00444423
Sfrp4	1.53768	0.00446629
Dvl1	-1.18286	0.0045299
Igfbpl1	6.55968	0.0045756
Cnrip1	0.836674	0.00468746
Rab27b	1.10077	0.00470054
Polr3k	1.28267	0.00473554
Gm20517	3.45718	0.00475615
Abcc8	-6.55575	0.00478909
Rgs2	1.41635	0.00485192
Fam169a	1.01414	0.00488268
Itpkc	-1.38547	0.00490603
Dnajb9	-1.08177	0.00502234
Il1rn	4.8555	0.0050319
Lmo3	-6.17061	0.00510795
Serpinb5	5.02005	0.00514368
Zfp804a	-2.24141	0.00521297
Tmem38b	-1.46686	0.00532863
Zdhhc21	1.03397	0.00545125
Prickle2	1.28886	0.00548045
Cyba	-6.36039	0.00550017
Nmnat2	0.966628	0.00553729
Ushbp1	-5.67229	0.00555549
Fgfr1	-1.27912	0.00558532
Fabp5	0.876892	0.00558857
Acvr1c	-5.76875	0.0055918
Ttc39b	1.42369	0.00560618
Tmem74b	-1.96981	0.0056134
Trim23	0.94423	0.00577329
Akain1	2.29158	0.00580887
Gm8488	-5.96055	0.00582531
Hmga1	0.776174	0.00588694
Plscr2	-4.24066	0.00588857
Arl14ep	0.787587	0.00606228
Cfap97	1.5933	0.00608558
Kcnn4	-3.9172	0.00616528
Lta4h	0.932924	0.00621241
Trafd1	-0.904498	0.00623857
Mest	-1.78979	0.0062561
Krcc1	1.51099	0.00629517
Plpp3	-1.92394	0.0063475
Acvrl1	-6.24349	0.00639339
Mpz	-5.80758	0.006542
Cd9	-0.792834	0.00658335
Ccbl2	1.88011	0.0066554
Ccdc117	-1.03621	0.00666455
Jun	-0.933166	0.00667361
Rhov	-0.927649	0.00680606
Zfp867	2.02477	0.00682776
Rimklb	3.91381	0.00696981
Gm8719	-6.17472	0.00697801
Psph	0.930626	0.00711197
Renbp	-5.9904	0.00711684
A930017K11Rik	-6.13702	0.00712076
Cdk20	1.27657	0.00714996
Tgfb2	-1.38801	0.00716629
Hs3st5	-1.11091	0.00725249
Trpv3	-5.4289	0.00730088
Enam	-1.41538	0.00730885
Gm42164	2.38194	0.00744434
Hoxd1	1.775	0.00747391
Ylpm1	0.978085	0.00752988
Zfp54	1.70777	0.00765278
Slc1a2	-3.08924	0.00777941
Timp1	1.64644	0.00782745
Sepp1	-3.53566	0.00783706
Tead1	-1.29446	0.00784293
Rnf39	5.9846	0.00790042
Wdr6	-0.798407	0.00795688
Cap2	-5.32616	0.00818106
Chm	1.0713	0.00820253
Dcn	-2.12359	0.00821244
Fmn2	1.30208	0.00825914
Slc18a2	-1.44478	0.0083871
Gm5319	-6.01144	0.00845038
Fam49b	0.893839	0.00845757
Dok7	-1.66017	0.00851228
Prrxl1	0.98447	0.00855969
Csrnp1	-1.66541	0.00858485
E130309D02Rik	-1.07324	0.00895957
Taf12	1.05457	0.00899483
Zfp810	2.44961	0.00902499
Gm42621	2.35755	0.00907468
Gm9797	1.36712	0.00910898
Hmox1	1.53953	0.00915758
Hexa	-0.821894	0.00916751
Zfp616	-5.63732	0.00921463
Scn1a	-1.68794	0.00921614
Usp51	5.70216	0.00922343
Thap6	-3.00063	0.00925883
Ubtd1	1.02889	0.00943131
Ifi47	-6.0577	0.00951702
Gm9790	5.82886	0.00952855
Zfp275	1.29433	0.00953457
Prkg2	1.905	0.00973838
Dclk1	0.731559	0.00978329
Tnfrsf12a	-1.37875	0.00983249
Echdc2	3.0559	0.00986742
Pim1	-1.23085	0.0099645
Cyr61	-3.16714	0.00998218
Smr2	1.77053	0.00999466
Adamts4	4.02195	0.0100398
Ctns	-1.55117	0.0100398
Arl15	1.7095	0.0100447
Rbpj	0.941448	0.010101
Chrd	-4.45496	0.0101358
Fam217b	1.11949	0.0101897
Cenpk	2.13487	0.0102842
Ltbp3	-1.32347	0.0104369
Ccdc116	-3.45193	0.0104954
Syt13	5.45952	0.0104982
Tnfaip3	-6.35241	0.0105835
Gm15712	5.86996	0.0105934
Cd151	-0.634959	0.0106503
Prodh	-5.17734	0.0106744
Klhl29	-2.16031	0.0109247
Mrpl47	0.817402	0.0109489
Cryl1	-1.31917	0.0109867
Arl5c	1.09186	0.0110356
Aldh1a3	1.35096	0.0111101
Mafk	-1.11021	0.0113005
Akap12	-0.855455	0.0113116
Slc24a1	-5.56503	0.0114111
Cryzl1	0.747028	0.0115759
Bcl2l1	0.864392	0.0116921
Plekhf1	-5.89502	0.0117532
Pcdhga6	1.95971	0.0118767
Lbh	1.08531	0.0119846
Prob1	5.44349	0.0120433
Stam	0.567959	0.0121166
Bivm	1.61016	0.0121338
Synpo	1.12406	0.0121541
Trpc6	-5.90385	0.0122344
Dimt1	1.20438	0.0123494
Ivd	-1.2821	0.0123662
Acacb	-6.03011	0.0123705
Rgs20	1.20868	0.0123889
Arc	2.04313	0.0125402
Gpr151	-1.191	0.0125678
Adam11	-1.21983	0.0126206
Jrkl	1.08019	0.0127681
Casp1	1.90972	0.0128598
AC149090,1	-0.944633	0.0128925
Gm27021	-5.65995	0.0130854
Cab39l	0.787938	0.0131317
Pnlip	2.02561	0.0131556
Cd207	0.966099	0.0132408
Wdr11	1.26556	0.0132739
Ptpn9	0.639253	0.0133091
Lmf2	-0.995339	0.0133233
Pot1a	1.54338	0.0134547
Zfp808	3.92507	0.0136246
Cc2d2a	3.619	0.0136981
Zbtb43	-1.24612	0.0138991
Gnpda1	0.828952	0.0139239
Klhl40	-3.659	0.0139776
Nlgn1	-3.28041	0.0140471
L3hypdh	3.28008	0.0140867
Tex15	4.55546	0.0140881
Kmt2e	0.72076	0.0141034
Chd1	0.74905	0.014139
Nek4	1.92054	0.014234
Pias3	1.07035	0.0142894
Sarm1	-0.935393	0.0144406
Zfp27	1.64616	0.0144537
Ctnnal1	-1.79667	0.0145017
Egr2	-4.69299	0.0145144
Sparcl1	-0.849592	0.0145594
Mavs	-3.88212	0.0146451
Fam198b	-2.61762	0.0146993
Amz1	-1.10947	0.0147837
Mtmr10	-1.31847	0.0147948
Mettl25	-1.75937	0.0148099
Dusp14	-1.17998	0.0148146
Ppp1r15a	-0.716065	0.0148399
Gatsl3	5.50025	0.0149271
Rcbtb1	0.70766	0.0149629
Nudt7	1.09904	0.0149641
C1qtnf7	-1.10522	0.0150407
37500	-0.650635	0.0151486
Rims1	-1.07325	0.0151526
Bsdc1	-0.898548	0.0151665
Arl4c	-0.972945	0.0152162
Sugt1	0.731726	0.015224
Wnt5a	-4.49994	0.0152874
Vmn1r183	-5.30614	0.0153298
Tspan5	-0.786557	0.0153952
Heatr5a	-1.10902	0.0154506
Mtrf1	1.38221	0.0154661
Csrnp3	1.14575	0.0154857
Fam214b	-0.792797	0.0154983
Arhgef7	0.741088	0.0155165
Rab27a	1.34951	0.0157148
Pear1	1.92348	0.0157886
Pard6b	1.4926	0.0159
Mtmr14	-0.730932	0.0159007
Sulf2	-4.63555	0.015923
Zfp740	-1.35231	0.0159583
Sclt1	1.43778	0.0160126
Prkar1a	0.491002	0.0160828
Rbbp7	0.54993	0.0161925
Zfp738	-1.62112	0.0162086
Arsk	5.04291	0.0162322
Mitd1	0.869864	0.0162796
Osbpl8	0.639065	0.0164893
Dusp1	-0.614511	0.0166073
Angptl2	1.57286	0.0166121
Nus1	0.678136	0.0166144
Slc11a1	-2.36792	0.0166308
Pcdhga10	-5.14778	0.0167789
Zfp941	1.04183	0.0168007
Zcchc10	1.26485	0.0168121
Tiam1	2.3957	0.0169155
Kcnma1	1.37892	0.0169231
Prr32	1.88091	0.016924
Gpm6b	-2.51082	0.01697
Ptbp1	-1.53679	0.0171386
AI987944	1.23438	0.017187
Ccdc64b	-5.60191	0.0172174
Mfhas1	-0.973026	0.0173536
Ccdc189	-2.77923	0.017426
Cdkn2aip	1.14949	0.0174882
Actg2	-5.45758	0.0175003
Cep78	1.35148	0.0175557
Gm20689	4.62445	0.0176324
Fli1	-4.08588	0.0177289
Mn1	-1.89888	0.0178299
Lima1	1.31553	0.0178703
Zfp955a	1.97922	0.0181199
Mastl	-2.02225	0.0181571
Cwc27	0.791916	0.0182285
Gm3636	1.83962	0.0182581
Drd2	-5.373	0.0182607
Tspan13	-0.756473	0.0183994
Ift81	2.2734	0.0184243
Rpa2	1.22406	0.0184859
Nqo2	0.749831	0.0184932
Crip1	2.13593	0.0185488
Gm3033	-5.53872	0.0186286
Scml4	1.5001	0.0186577
Primpol	-2.61512	0.0187704
Hipk1	-0.590876	0.018853
Zfp868	1.31424	0.0189369
Dnase2a	-1.33784	0.019001
Naa30	1.09782	0.0190179
Pdia5	-0.919463	0.0191082
2810408A11Rik	4.45473	0.01926
S1pr2	-2.29801	0.0193798
Eral1	-0.918741	0.019439
A130010J15Rik	0.99156	0.0194889
Ccl9	-4.61249	0.0195121
Nudt22	1.07407	0.0195565
Clgn	-0.688256	0.0197067
Osgin1	-4.99283	0.0197451
Mfsd11	-0.621661	0.0197656
Sdc4	-5.06695	0.0197881
Tmem150a	-5.11598	0.0199265
Lce1g	5.79314	0.0200004
Itfg1	-0.511775	0.0200099
Tmem198b	5.99492	0.0200156
Ccdc170	-4.57979	0.0201267
Pm20d2	3.52132	0.0201342
Slc9a1	-1.61166	0.0201453
Prrg3	-2.91939	0.0202256
Atxn7l2	-3.21054	0.0203109
Cbr4	0.904726	0.020509
Dot1l	-1.47428	0.0205253
Itga11	-4.67459	0.020717
Cyhr1	-0.66942	0.0207425
Sox4	-0.835229	0.0207767
Mitf	3.29333	0.0207914
Serpinh1	-4.86823	0.0209159
Cks2	1.22984	0.0209669
Slc28a1	-4.57084	0.0209717
Ehd4	0.780536	0.0210234
Josd1	-0.847463	0.0210987
Gm29609	3.20734	0.0211337
Dusp6	1.10564	0.0211427
Irgm2	2.40083	0.0211576
Ace3	4.94047	0.0212112
Gtf2e2	1.22425	0.0212112
Edem2	-0.799672	0.0213803
Ppp1r9a	-1.60565	0.0213855
Mtap	1.0385	0.0213876
Ppp1r21	0.988868	0.0214244
Murc	-5.15933	0.0214986
Adprhl1	-5.1709	0.0215048
Lmf1	-1.13643	0.0215299
Lyst	-1.07504	0.0216148
Lrpap1	-0.643931	0.0216195
Igdcc4	-1.64181	0.021657
Lrrn1	1.06694	0.0216612
St8sia1	1.17881	0.0217342
Ttc3	-0.473472	0.0218644
Slc10a6	-0.619031	0.0218677
Fam13c	1.34129	0.0220053
Plppr1	1.55321	0.0220479
Mthfd1l	0.819896	0.0222311
Tmem167b	0.796245	0.0222505
Slco2a1	1.41247	0.0223862
Lyn	0.991183	0.0224383
Tmtc2	2.27181	0.0225791
Pcsk5	-4.58101	0.0225982
Zfp37	0.953194	0.0226044
Ints6	0.835612	0.0226295
Gtf2e1	0.686845	0.0226732
Ppp4r4	-0.972847	0.0227021
Iars	0.621026	0.0227481
Gm13502	1.0063	0.0227501
Gadd45g	-0.878578	0.0227833
Apoe	-1.99339	0.0227865
Sema4d	-1.03858	0.0227885
Dcun1d1	0.855201	0.0229038
Loxl2	-1.29788	0.0229376
Srsf7	0.719419	0.022995
Cbfa2t3	-5.02376	0.0231037
Gas6	-0.771556	0.023128
Sema4g	-4.65512	0.0231643
Zfp61	2.30867	0.0232401
Homer1	-0.971808	0.0233417
A130051J06Rik	2.85963	0.02335
Spry3	0.708177	0.0233554
Gstt2	-5.35805	0.0233747
Kbtbd7	0.997112	0.0234336
Nrg3	1.07103	0.0234384
Dnttip1	-0.831814	0.0234406
Gm8234	2.62803	0.0235022
Pwwp2a	1.24222	0.0235477
Prox1	3.91454	0.0236244
Gng5	0.825212	0.0237529
Ugt1a6a	3.7266	0.0237953
Pcdhgb2	5.15951	0.0239731
Arvcf	-0.833211	0.0239896
Aff1	0.893855	0.0240587
Ankrd31	4.58218	0.0240852
Zfp597	1.00495	0.024093
Zfp958	1.99218	0.024123
Fbxo28	0.726328	0.0241706
Mrps17	0.734836	0.0243565
Strn4	-0.682226	0.0244805
Snrpb2	0.60557	0.0245539
Dusp4	1.73717	0.0245548
Zrsr2	0.730992	0.0245595
Insig1	-0.591046	0.0245682
Galnt9	-0.753123	0.0245823
Pagr1b	4.79096	0.024586
Nek6	-0.919836	0.0245988
Zfp433	0.691666	0.0246627
Mex3b	2.07045	0.0246901
Stxbp6	-3.22715	0.0247258
Paxbp1	0.805597	0.0247284
Otud1	-1.97769	0.0247418
Fam46c	-4.3892	0.0247571
Gata3	-3.63775	0.0247603
Cd47	-0.522587	0.0247703
Trim34a	5.32688	0.0248225
Medag	1.11022	0.0250119
Greb1l	1.27527	0.0250311
Gad1	4.96049	0.0251134
Stc2	5.23475	0.0251319
Btg1	-0.630914	0.0252466
Nupl2	1.30423	0.0252535
Ppp1r15b	-0.954514	0.0252552
Kctd18	1.99044	0.0252744
Gli3	-4.58292	0.0253787
F3	-4.50092	0.0253929
Madcam1	-4.61136	0.0255069
Prkcz2	-4.57948	0.0255986
Atp6v0a2	-0.74094	0.0256493
Mtm1	1.21556	0.0257162
Tspan6	-0.677506	0.0258561
Taf1d	-0.90102	0.026052
Adck1	1.04435	0.0260864
Cadm1	-0.78488	0.0261243
Gm14698	1.20446	0.0261644
Arrdc3	1.00147	0.0261951
Zfp458	-5.9816	0.0262114
Ifngr1	-1.01774	0.0262422
Zfyve16	1.34592	0.0263524
Nrp2	-0.905726	0.0263637
1700129C05Rik	4.99948	0.0264466
Stard3	-1.31215	0.0264851
Zfp354c	2.48817	0.0266666
Ppp1r8	0.812607	0.0266712
Flnc	-4.55062	0.0267083
Il1r2	3.71416	0.0267613
Repin1	-0.856285	0.0267992
Arhgap5	0.888188	0.0268305
Zfp715	1.38431	0.02685
Ankzf1	1.0058	0.0268676
Slc5a5	-0.895321	0.0269114
Mocs1	1.5199	0.0269472
Cldn9	-1.98042	0.026952
Slc16a9	2.88102	0.0269785
Aatk	-0.917777	0.0269834
Pdgfb	-5.05615	0.0270062
Serpinb7	4.87903	0.027029
Iqca	-4.6035	0.0270453
Gtf3c2	-0.622254	0.027328
6430531B16Rik	-5.31307	0.0274365
Cd302	-4.76945	0.0274459
Smug1	1.00287	0.0275782
Hs3st2	-1.30476	0.0276395
Sec61a1	-0.751601	0.0276649
Nfasc	-1.04533	0.0277191
Ppp1r3f	-1.20964	0.0277846
Nfil3	-0.721989	0.027947
Bhlhe41	-0.780577	0.0279919
Mrgpra2a	-3.2815	0.0281714
Zfp85	-2.69824	0.0283859
Abca9	-5.05846	0.0283964
Reep6	-4.43618	0.0284028
Dcx	2.53423	0.0284213
Slc6a8	-1.01179	0.0284731
Syt10	4.10431	0.0285785
Slc38a2	-0.689258	0.0285863
Slc16a1	-0.956965	0.0286408
Las1l	0.491878	0.0286542
Pkn2	-1.11306	0.0287417
Phf23	0.61846	0.0287951
Kctd16	1.15171	0.028806
Sh2d5	1.1427	0.0288571
Wsb1	-0.526615	0.028878
Gng10	0.671472	0.0290321
Ngly1	0.910739	0.0290697
Lgals3	-0.973571	0.0290784
Zfp97	1.59219	0.0291035
Nim1k	-1.63878	0.0291518
Ttll6	4.03355	0.029258
Chmp1b	-0.587473	0.0293985
Gm13139	0.991413	0.0293995
Stk3	0.90519	0.0294185
Dusp10	-0.826921	0.0294354
Il1r1	1.01848	0.0294358
Gm11191	-4.76813	0.0295501
2010315B03Rik	1.38983	0.0296594
CAAA01180111,1	1.38983	0.0296594
Plp2	-0.679534	0.0296966
Ch25h	-4.77622	0.0297729
Limd1	-1.86583	0.0298301
Lins1	0.993803	0.0298741
Tmpo	1.27861	0.0298831
Psmb8	0.693279	0.0298847
Dhx36	0.666685	0.0298984
Esd	0.459751	0.0299387
Ypel4	-1.28099	0.0299493
Athl1	-5.22912	0.0299926
Tmem151b	-0.869496	0.0299946
Pdzrn3	-4.2924	0.03015
Prr5l	-3.10232	0.0301678
Igsf3	-0.835474	0.0302772
Arfgap2	0.58634	0.0303716
Pxdc1	-1.2029	0.0304859
Btg2	-1.23008	0.030523
Ranbp9	0.810324	0.0306121
Eif4a-ps4	4.92054	0.0306254
Inpp1	0.615028	0.0306284
Krtap5-2	-4.93574	0.0307797
Etv6	0.894172	0.030861
Arhgap28	-0.614708	0.030897
Gm5595	-2.4456	0.0310002
Rpa3	1.7702	0.031051
Ccdc167	1.21726	0.0311203
Sbds	-0.449996	0.0311623
Rsrc2	0.570325	0.0311697
Txndc9	0.702061	0.0312889
B4galt7	-0.725165	0.0312895
Rnf122	-1.90703	0.0313218
Sgol1	-4.21382	0.0314075
Sat1	-0.786931	0.0315983
Lamp2	-0.512342	0.0316197
Tnnc1	1.74459	0.0316303
Lix1	0.981797	0.0316355
Nlgn3	-0.872714	0.0316552
Cnih4	-0.885102	0.0317076
4933402N22Rik	-4.52547	0.031788
4930427A07Rik	-1.40282	0.0317912
Mansc1	3.64163	0.0318731
Nlrx1	1.86924	0.0318902
Sirt1	0.938041	0.0321351
Pou2f1	-1.57707	0.0321874
Cep170	0.672747	0.032244
Rassf10	-4.34239	0.0323406
Gpatch11	0.654606	0.0323984
Hapln3	-2.45204	0.0324515
Ndfip1	-0.526222	0.0325196
Tor1aip1	-1.05483	0.0325746
Pfn4	4.08647	0.0326461
Tek	-4.32529	0.0326477
Cpn1	-4.9949	0.0327899
Zfp160	2.06556	0.0328215
Neu1	-0.765072	0.0328883
Mdk	-4.22393	0.0329961
Grk5	4.07378	0.0330764
Med16	-0.766284	0.033108
Chd3os	1.76406	0.0331775
Zbed3	1.47962	0.0332252
Mapk1	0.507702	0.0333502
Cdk8	0.871932	0.0333864
Gm12276	4.57757	0.0334091
Ccdc40	0.730212	0.0334461
Lgr4	-1.00486	0.0334717
Adam8	-2.65082	0.0335223
Trove2	0.637446	0.0335237
B930094E09Rik	2.70238	0.0337184
Meiob	4.36121	0.0337294
Slbp	0.494746	0.0337708
Cbx2	-4.66144	0.0337792
Clk3	-0.544078	0.0337859
St7	-1.66559	0.0338943
Rbm3	0.60081	0.0340285
Spata19	-4.72313	0.0340631
Duoxa1	-2.26823	0.0341535
Bcs1l	-1.00635	0.0341564
Sema4f	-0.986925	0.0341708
Pdk4	-2.4175	0.0341755
Mycbpap	-2.18682	0.0342378
Tsr1	0.570732	0.0342973
Rasl11b	1.64592	0.0343052
Wdr1	0.455814	0.0343353
Sall2	1.5268	0.0343747
Ehbp1l1	0.613059	0.0344737
Fam234b	-0.616677	0.0345612
Uchl3	0.878916	0.0347378
Pxk	0.752841	0.0348182
Kat2b	1.29477	0.0348601
Sf3b4	0.534233	0.0349227
Pigf	0.809169	0.0350185
Qrfpr	-2.69308	0.0350727
Hapln1	-4.03817	0.0353342
Tmem159	-1.50929	0.0353545
Gpr139	-5.10644	0.0353792
Cln8	-1.14687	0.0354506
Cyfip1	0.67202	0.0354795
Ssb	0.422986	0.0355161
Ddx26b	1.2409	0.0356482
Gpc1	-0.986005	0.035742
C1ra	-2.76556	0.0360196
Zfp933	1.46502	0.0361325
Tlcd1	-1.04127	0.036201
Pcnx4	-0.731852	0.0363953
Ewsr1	0.593307	0.0365355
Arpc1b	0.465424	0.0365573
Zfp558	-4.45551	0.0366269
Zbtb26	1.59129	0.0366589
Sh3bp5	1.35355	0.0366772
Prkci	1.01145	0.0368076
Snip1	0.917899	0.0368877
Zfp653	-1.90255	0.0369496
Dusp8	-0.91827	0.0370647
Mlc1	-5.05058	0.0371424
Hipk4	-1.0901	0.0371874
Cluap1	0.895204	0.0372388
Dock1	4.17658	0.0373368
Gm9956	-4.5609	0.0373412
Met	-3.5328	0.0373578
Zfp280c	1.2375	0.037398
C87436	-0.900825	0.0374587
Bet1l	-0.545476	0.0374597
Cdk2ap2	-0.836422	0.0374662
Rassf7	1.28068	0.0375087
Hecw1	-1.03266	0.0375934
Tmem259	-1.17207	0.0376809
Fam19a4	-5.78636	0.0376959
Cacng5	-4.76678	0.037955
Tex10	0.635156	0.0379745
Zpbp	4.36186	0.0379765
Ngf	4.18738	0.037994
R3hdm1	0.547215	0.0380504
Fitm2	-1.23778	0.0380539
Sema3c	-1.88291	0.0380598
Lrrn4cl	2.27807	0.0382638
Lifr	-0.796552	0.0383012
1110008L16Rik	-1.08582	0.0384038
Tspyl5	-0.809927	0.0385016
Leo1	0.586276	0.0385177
Zfp148	0.83193	0.0385597
Cdk7	0.534505	0.0385716
Stoml1	-0.728527	0.038575
Larp6	0.797821	0.0386766
1700019D03Rik	1.25008	0.0387176
Ghr	1.23929	0.0388228
Nbas	-0.967917	0.0388673
Olfr284	3.97608	0.0388699
Hhatl	-5.69222	0.0388757
Gm527	2.13219	0.0389069
B3gnt6	3.97484	0.0389264
Nkrf	1.0204	0.0389503
Nme7	1.38097	0.0389808
Plekho1	-1.0226	0.0389883
Tmem95	-4.4926	0.0390258
Supt20	0.693747	0.0390691
Astn1	0.726875	0.0390725
Scg5	-0.46732	0.039186
Scn2b	-0.626532	0.0391894
Cdh4	-2.61077	0.0392781
Atf1	-0.757655	0.0393077
Nr3c2	4.02195	0.0393717
Phf11b	1.92135	0.0393755
Zfp72	5.03106	0.0394635
Eif3e	0.448472	0.0394644
Htr5b	-1.21827	0.0395106
Wfs1	-1.0796	0.039529
Iqce	1.18386	0.039546
Ecm2	-2.00644	0.0396037
Zfp362	2.65705	0.039643
Zfp420	1.59095	0.0396518
Runx1t1	0.586964	0.0396793
Unc79	1.19869	0.0396992
Cnksr2	1.21743	0.0397459
Wdr53	0.91875	0.0397611
Lrrc8b	-0.841759	0.0397893
Zfp568	-5.27818	0.040038
Col4a6	-4.5112	0.0400741
Gm10033	2.49034	0.0401855
Podxl	-2.03094	0.0402577
Ears2	2.47738	0.0402853
Gm45085	-4.51925	0.040334
Trpc4	1.31131	0.0403536
Nup93	0.463806	0.0404707
Rmnd5b	-0.602675	0.0405284
Slc39a13	-1.34772	0.0405355
Tubgcp6	-1.08548	0.0405391
Fam227a	-1.79193	0.0405413
Pdgfra	-1.22298	0.0405658
Otof	4.72125	0.0405705
Gm3248	4.56143	0.0408122
Thap3	1.1006	0.0408612
Npas3	-1.34127	0.0409014
Tor3a	-1.76653	0.0409301
Srsf3	0.522643	0.0409659
Ifit2	1.29786	0.0409775
Hip1	-1.00685	0.0412074
Lrrc18	4.4567	0.0412078
Ccdc102a	3.50782	0.0413371
Nxnl1	4.0511	0.0414257
Nipal3	-0.712857	0.0415474
Prps1l3	0.651257	0.0415531
9130023H24Rik	1.33622	0.0416428
Ccl2	1.48873	0.0416702
Plpp4	5.02159	0.0417217
Gm13736	5.46413	0.0417223
Myo15	-2.29871	0.0417613
Wdr3	-0.76373	0.0417933
Polr1a	0.927352	0.0418234
Lingo3	-4.17455	0.0418324
Pnrc1	-0.653815	0.0418609
Inpp5k	-0.51263	0.0419247
Akap2	-1.10323	0.0419665
Tacc1	-0.675924	0.0419735
AW551984	-5.60424	0.0420196
Ak8	-4.01515	0.0422138
Kiz	0.81517	0.0422491
Pop4	0.654632	0.0422763
Per1	-1.54218	0.0423438
Stk10	-3.61968	0.0425573
Usp46	0.701898	0.0427565
Acy1	-1.94852	0.0427798
Rnf4	0.466317	0.0427864
Rabepk	0.832336	0.042937
Ppp1r7	0.466061	0.0429494
Hr	-1.41231	0.0429495
Ulk1	-0.634214	0.0429676
Gm3558	4.19667	0.0430542
Bhlhe40	0.734604	0.0430658
Atg4a	0.976951	0.0430979
Acpp	-2.44454	0.0431003
Vgll3	-5.40994	0.043103
Bcat1	0.637593	0.0431573
D6Wsu163e	0.631474	0.0432593
Haus3	1.09541	0.0433002
Gp1bb	-2.70166	0.0433783
Slc4a8	-1.13323	0.0433957
Fam72a	4.05116	0.043423
Lrrc51	1.23546	0.0434692
Hif1a	0.562258	0.0435469
Nsmf	-0.712679	0.0436431
Dgkz	-0.759993	0.0436963
Calb1	-4.17111	0.0438021
Lrrc57	0.634997	0.0438124
Tmem123	-0.888335	0.0438417
Tes3-ps	-5.26465	0.0440622
Snrnp35	0.891076	0.044087
Evl	-0.822728	0.0441278
Rsph9	-1.39711	0.0441663
Zfp672	0.6605	0.0441751
Acadvl	-0.486688	0.04418
Adh7	4.24102	0.0442195
Wls	-0.980386	0.0442736
Slc48a1	-0.782021	0.0442846
Itm2b	-0.493129	0.0445626
Stard4	0.60437	0.0446087
Cpsf2	0.580406	0.0446721
Rnf111	0.767447	0.0446951
Spryd4	0.914304	0.0446975
Zfp131	-0.543263	0.0447762
C2cd2	-1.31269	0.0447797
Cx3cr1	-3.34048	0.0447938
B4gat1	-0.684308	0.0448908
Il6ra	-2.31893	0.0449847
Mcph1	0.725038	0.0450457
Ndor1	0.778788	0.0451072
Oasl2	0.846013	0.0451115
Saa1	4.21271	0.0451156
1700024J04Rik	-2.78022	0.0451423
B130006D01Rik	-4.02516	0.0452039
Errfi1	0.778908	0.0452068
Csf1	-0.950696	0.0452543
Tex2	-0.561683	0.0453174
Tmem45b	-3.19498	0.0453681
Tle4	0.62965	0.0454432
Alg9	-1.61513	0.0454685
Syngr3	-0.541778	0.0454909
Aspa	-1.09891	0.0456232
Cep95	-2.21069	0.045632
Map1b	-0.489893	0.0457313
Gm18588	1.50422	0.0457394
Ppp1r2-ps4	4.39049	0.0458744
Ciart	2.20965	0.0458806
Syt3	-1.60706	0.0459429
Fam189a2	-1.39604	0.0459776
Kcnt1	-1.16125	0.0459922
Igsf10	-4.64346	0.0460197
Mpp2	-0.985298	0.0461713
Tyw3	1.53976	0.0461838
Syngr1	-0.548731	0.046295
Uba3	0.519709	0.0463679
Gadd45a	-0.718145	0.0464101
Zfp251	-0.862135	0.0464517
Ankrd22	-4.11421	0.0464735
Zfp622	0.498589	0.0465009
Homer3	0.93869	0.0465262
Fgf11	-3.36412	0.0465694
Ahnak	-0.847405	0.0465773
Zfp943	0.844909	0.0466949
Trim47	-1.10381	0.0467083
Phka1	-0.966697	0.0468223
Emg1	0.758261	0.0468348
Ankrd37	3.89071	0.0468374
Slc14a2	-4.85492	0.0468402
Lhfpl2	-1.11094	0.0468709
Cirh1a	0.566416	0.0469075
Msn	0.404415	0.0471388
Casr	-4.28734	0.0472228
Rnf26	-0.879664	0.0472376
Fam107b	-1.3297	0.0472529
36951	-4.37386	0.0473111
Sectm1b	1.26165	0.047312
Ppp6r1	-0.713547	0.0473691
Scnm1	0.99159	0.0473949
Haus6	0.924923	0.0474452
Egfl7	-0.664985	0.0474471
Fbln2	-3.1234	0.0476421
6330403A02Rik	-2.05456	0.047676
Gm8774	4.14113	0.04772
Socs7	-0.754715	0.0478
Jam3	-1.04583	0.0478762
Purb	0.651094	0.0479349
Mycn	4.17295	0.047971
Syndig1	-5.02541	0.0480183
Dnajc3	-0.676984	0.0481204
Prdx4	-0.579411	0.0481482
Bhlha9	3.80013	0.0481909
Tmc5	2.06623	0.0483021
Dscr3	0.53602	0.0483164
Zfp934	3.21459	0.0483772
Creb3l4	-4.75638	0.0483923
Jph3	-0.749314	0.0484287
Adamtsl4	-1.94278	0.0485037
Pqbp1	0.47946	0.0485365
Pspc1	0.907102	0.0489242
Ccdc126	-0.768162	0.0489352
Tst	-4.59122	0.0489921
Ttc28	-1.30224	0.0491902
Caskin1	-0.814768	0.049286
Hrh1	1.88211	0.0493659
Alkbh8	1.2504	0.0494085
Slc36a1	-0.691525	0.0494542
S100a8	2.86289	0.0494665
Ptprh	3.99914	0.0495436
Nars	0.43845	0.049588
Hmgn2	0.666476	0.0497825
Prpsap2	0.634633	0.0498623
2700029M09Rik	0.761162	0.0498846
Plxnd1	-1.92619	0.0499157
Tcf15	3.41883
Slc35b1	-0.548451
Col23a1	-4.49097
Casp9	0.899684
Palm2	0.88253
2610507B11Rik	-0.616737
Stx2	-0.547198
Meaf6	-0.547952
Stxbp2	0.962366
Lrrc8a	-0.809016
Phf20	-0.486982
Zfp7	1.04078
Gltpd2	-4.31415
Sepn1	-1.93034
Mcoln1	-0.809483
Klf6	-0.603995
Ythdf2	-0.435932
Rora	-0.967665
Cnr1	0.879684
BC051019	-2.85567
Scn10a	-0.895169
6430548M08Rik	-0.575812
Mum1	0.619368
Lgalsl	0.777636
Ogt	0.817028
Kcnk12	-1.23793
Dchs1	-3.62489
Slc12a1	-2.52307
Pde8b	0.604411
Tmem57	-0.559563
Wdr44	0.750094
Stk25	0.386349
Rims4	-3.12693
Mlip	2.21978
Fam134c	-0.803534
Eif4g3	-0.568686
Asns	0.426315
Sprr2j-ps	-5.14108
Resp18	-0.57998
Rpf2	0.899125
Nusap1	-2.53616
Bcl10	-0.649545
Hist1h4i	0.871869
RP24-370L8,11	-4.45861
Aim1	1.34859
Ccnh	0.810708
Adam10	-0.738987
Nkd2	-4.66086
Mterf1b	3.98702
Pcyox1	-0.616508
Hdac6	-0.718445
39326	0.478644
Fhl2	0.961502
Gm14117	1.31086
Dpf2	0.510049
Slc52a3	3.80523
Zbtb25	1.39573
Cep170b	-0.660234
Slc8b1	-1.20799
Ddit4l	-1.60361
Zfp946	0.877674
Smg9	-0.837315
Xrcc5	0.747711
Zfp280d	-0.909945
Rin1	1.46896
Klhl11	1.08343
Pum3	0.551418
Gm43726	-4.39022
Smc5	0.813707
Dmap1	0.847393
Csgalnact2	-0.73069
Bhlhb9	0.800231
Tanc1	0.63348
Haus5	1.47278
Supv3l1	1.23321
Snw1	0.536678
Ppp2r2a	0.416555
Prss23	-4.65994
Npr2	-0.794302
Bdkrb2	-1.05528
Lrrcc1	0.740646
Rrm2	1.96839
Ctsa	-0.546832
Cacna1a	-1.44741
Adgra3	1.03196
Kcnu1	1.15039
Baz1b	-0.708937
Gm6863	1.90741
Cebpg	0.65935
Zfp94	1.00086
Ints9	1.03776
Morc2b	4.04741
Serpine1	-1.94915
4930502E18Rik	1.42759
Trub2	-0.668677
Adam15	-0.839753
Tsc22d1	-0.47184
Tdrd7	0.844428
Alg2	-0.687417
Vps50	0.518639
Ttn	-1.3469
Ctsb	-0.659712
Cbfb	0.715107
Col10a1	-4.43946
Btbd1	0.726087
Hmgb2	0.767147
Maml1	2.20221
Il9r	4.04314
Pak1ip1	0.502077
Ttc5	-0.640078
Sh2b3	1.04989
Tfrc	0.569849
A730071L15Rik	-4.32448
Gm4294	-5.23287
Apc-ps1	-3.78542
Sgms2	-0.619864
Hs6st2	-1.04093
Snph	-0.84887
Pcna	0.454465
Zfp786	3.72563
Dirc2	-1.24607
Sacs	0.890211
Tor1a	-0.840997
Ate1	0.481202
Rai2	-0.707044
Serpina3i	3.35795
Krt25	-2.06646
Gdf11	-0.698054
Paqr8	-1.10093
Glis3	-2.18942
Dock2	-4.11219
Ttc9	0.643856
Sh3d21	-3.10603
Bud31	0.612966
Ust	-0.698965
Rnf150	0.763136
Pik3r1	0.894429
Ccdc85a	0.606005
Gpr19	-0.866743
Mxi1	-0.906816
Sntb1	-4.57712
Tmprss13	-2.75328
Cntn2	-0.662285
Smek2	0.48746
Gpr75	-1.55541
Prss56	-4.58287
Birc2	0.645848
Mrvi1	-4.44741
Nup35	0.733724
Ubr5	0.660826
Serpine2	-1.47691
Cables2	-0.881798
Ormdl1	-0.9008
Tmem25	-0.736539
Iah1	0.597537
Rabac1	-0.478115
Gm15500	0.48306
Dgkh	0.959864
Pank1	1.00776
Egln3	3.97543
Rtn3	-0.417266
Bag2	0.761101
Aasdhppt	0.561569
Tll2	-4.18768
Ica1l	-0.698295
Hdac9	1.10856
Trbc2	3.49548
42248	-0.357103
Notum	4.08181
Ppid	0.417599
Grina	-0.549206
Ruvbl2	0.575452
Col17a1	-3.69407
Polr1d	0.426202
Mybl2	4.35676
Samd14	-0.447491
Zbtb39	1.52519
Fam220a	-0.542896
Pid1	1.24298
Snx14	-0.975487
Cyp2j9	1.20011
Ak3	0.596416
Myh14	-0.851159
Brf1	-0.666366
Gm11744	-3.1589
Tbc1d30	0.818673
Zfand2b	0.514569
Ssxb5	3.70896
Zfp119b	2.19231
Rrn3	-0.463839
Ackr4	2.73321
Rnf141	0.647926
Mtfmt	1.0804
1700123O20Rik	0.532058
Sat2	1.17055
Glyctk	2.32441
Etv1	-0.753918
Trub1	0.792024
Snhg11	-0.692426
Nsfl1c	0.412497
Slc44a2	-0.758924
Cdkl1	-1.87051
Eva1b	-2.26477
Slc39a1	-0.669273
Grm8	-4.97475
Thada	1.21581
Efna1	-0.707511
Pcdh15	-1.45097
Axl	-4.32875
Trim36	0.565568
Rreb1	3.34362
Shtn1	1.28916
Ogfrl1	-0.488012
Tle2	-1.47623
Ralgds	-0.695738
Zfp385a	-2.96604
Cab39	0.377572
Cks1brt	-2.56769
Denr	0.430596
Gpr156	-0.997509
Rassf4	-2.07381
Parp8	0.686761
Vps51	-0.549077
Elmod1	1.42417
Pias2	0.890962
Hdac2	0.508002
Bmp1	-3.58759
Mapkapk3	-1.70652
Plaur	-0.85768
Slc4a2	-1.10266
Bms1	-0.70014
Ube2d1	0.607037
Ptbp2	0.439302
Dgat2	-1.04363
Marveld3	2.89748
Tuba1a	0.444133
Dcxr	2.10019
St8sia6	1.47175
1700125H20Rik	-4.33698
Sgol2a	4.12852
Cdc16	0.463753
Kdm1b	0.963213
Zfp677	1.07219
Ahnak2	-1.03513
Abcb1b	-1.43575
Atp7a	1.1175
Tceal8	0.64594
Cog7	-0.507376
AI464131	-1.8004
Gm9892	2.20666
Nme4	1.54631
Sec61b	0.575858
Fxyd4	-1.26769
Tmem88b	-1.66028
Slc16a14	2.47262
Cwf19l2	1.15272
Tbrg4	0.689003
Pcdhga8	-0.600747
Spsb3	-0.507501
Zfp512b	-0.601084
Tigar	0.825321
Fam92b	-3.65258
Srcap	0.869157
Tpp2	0.434695
Prdm14	-2.84607
Hrasls	-5.0252
Dram1	-2.55456
Tmx2	-0.35099
Ano7	-4.76264
Ackr1	-0.698091
Gm10226	4.01081
Gpt2	0.719722
Emc3	-0.550335
Zfp703	1.40111
Kdelr2	-0.725878
Ptchd2	-1.63462
Cntn1	-0.844098
Cdh19	-4.30378
Fam161a	1.00663
37316	-0.490821
Clec2l	-0.848126
BC005561	-0.852622
Exoc1	0.558921
Atp6v0b	-0.60335
Ctxn2	0.886335
Pitpnm1	-0.939079
Abhd2	-0.697672
Vstm2a	0.603765
Jchain	-3.29666
Exo5	1.07025
Bend3	-3.24062
Tmem169	-1.31222
Rad18	0.788678
Tuft1	1.05751
Antxr1	1.41667
Tmem50a	-0.429337
Glb1	-0.875258
Nmrk1	0.754955
Dgcr14	0.892107
Pcolce2	-1.35707
Actr3	0.408647
Atp1b1	-0.462027
Coq9	0.740892
Rassf5	0.626785
Ero1lb	0.6636
Glipr2	0.652404
Thnsl2	-0.871553
St8sia3	0.412959
Slc30a5	-0.557888
Rmi1	0.89833
Gm3724	-2.4444
Med14	0.561349
Ik	0.403536
Atp6v0c	-0.373611
Mas1	-4.85046
Tmem42	-0.860762
Dad1	-0.412908
Cabp7	-2.7764
Slc5a1	-3.59803
Gm17771	2.73192
Mrps22	0.540466
Arhgap44	-0.560316
Lck	0.853996
Bdnf	0.728288
Vgll4	-1.01124
Cadm3	-0.530806
Pip5kl1	-1.2047
Ednrb	-3.919
Vmo1	-4.17014
Smyd5	0.62797
Otud7b	-0.637621
Srsf11	-0.438634
Men1	-0.493075
Gm3286	-3.56078
Phldb2	-3.95504
Zfp760	1.42108
Hmgcs1	0.453409
Abca7	-1.09015
Hivep3	0.570916
Ccnd3	0.835688
Arid5a	-0.514053
Pitpnm2	-0.544416
Hfe	-0.991515
Ash2l	0.443272
Aco2	-0.420076
9430016H08Rik	-0.556394
Gm7658	3.82203
Stard6	-2.42398
Xylb	-0.885498
Bbs9	0.828049
Htr1a	-4.13571
Sapcd1	-1.08258
Prss36	0.832712
Dbpht2	-0.676482
Ifngr2	-0.466011
AU041133	2.23025
A830010M20Rik	0.816324
Nif3l1	0.419415
Gja1	-4.39891
Fam205a1	-3.76878
Tpst2	-0.670432
Ttyh2	-3.09086
Hells	1.00413
Lysmd4	-0.64288
Adra2a	-1.31959
Rps15a	0.578399
Ampd1	-4.0589
Slc25a38	-0.538325
Ang	1.40306
Grhl3	2.36743
Sptb	-1.51942
Parp16	-1.45756
Mrpl39	0.474706
Cobll1	-3.10393
Gm12539	3.91449
Slc10a1	-4.48537
Nudt15	1.34353
Trip12	0.471813
Dcaf8	-0.448316
Npr3	-2.93989
Hspa1l	2.9679
Bzw1	0.407139
Senp8	0.753399
Nptx1	1.10339
Gm9767	2.63823
Nfkbia	-1.29245
E2f3	0.837504
Ado	0.542815
Serinc3	-0.437179
Gm10705	1.31515
Ran	0.434229
Peak1	0.874878
Plek	1.8583
Irak4	1.7473
Tgm5	-2.30466
Nipa1	-0.844037
Arhgap33	-0.960215
Pnpla2	-0.530578
Fam53c	-0.565679
Rasgrf2	0.752733
Klhl5	-1.46545
Map1a	-0.593519
Mc1r	-2.17346
Ube2n	0.498059
Tada1	0.604123
Luzp2	0.538494
Slc35f4	0.964929
Fam124a	-0.495218
Stk17b	1.16494
5031439G07Rik	-0.609943
Paqr5	-1.45484
Gab2	-1.06049
Tapbp	-0.56302
Cdh11	-1.41902
Tspan3	-0.537309
Anapc10	0.541274
Bcam	-0.917364
Ubxn4	-0.400222
Xrcc6	0.821723
Edn1	-3.62789
Bicd2	-0.529116
Sult1c2	-4.11308
Serinc5	-0.772049
Ndst1	-1.25511
Slc12a2	0.941125
Ccdc103	3.02426
Polr3a	1.02688
Ggt5	-4.02604
Il17re	-1.89891
Gm10074	3.35176
Zmat4	2.51363
Inhba	1.88728
Nipbl	-0.838594
Rgs11	-0.681756
Slc25a28	-1.62061
Sned1	-4.3824
Lss	-0.677214
Gm15899	1.59657
Adcy6	-4.01662
Zfp560	0.766028
Yipf1	-0.524895
Rpp25	3.76843
Hbegf	-1.02328
Spsb2	-0.696024
Gm20111	-3.9329
Inhbb	-3.79718
Syp	-0.4717
Tbx4	-2.93841
Trim25	1.21475
Npffr1	-1.86641
Upb1	-0.985949
Ccdc82	0.826065
Heg1	-1.00088
Slc39a3	-0.769647
Fam13a	1.28772
Kansl2	-0.46805
Pars2	1.84104
Plcb3	-0.414497
Znhit2	0.511643
Cebpd	-1.31104
D630003M21Rik	-3.11253
Bace2	-4.59338
Ccdc7b	-2.20698
Cerkl	-2.10741
Scpep1	-0.726723
Slc25a10	-0.809252
Tada2b	-1.7482
Cep97	0.634952
Prss12	-1.00559
Shroom3	1.0937
Nostrin	3.26805
Racgap1	0.958096
Lsm5	0.643612
Zbtb49	-1.51132
Canx	-0.400875
Irf6	4.32689
Zfp937	1.35254
Mid2	0.817397
Gde1	-0.443539
Gm42718	-0.582093
Sall4	3.64881
Col5a2	-2.84671
Acvr1b	-1.18546
Taf2	0.814531
4930431P19Rik	1.20223
Tmtc3	-1.08796
Zfand2a	-0.440537
Sik1	-1.48897
Eif2s2	0.430784
Ptpn21	-2.86494
Ccnjl	1.99666
Tbc1d9b	-0.39951
Adprm	0.513092
Adamts1	-1.25572
Rsbn1	0.753957
Nfkbiz	-0.896269
Caml	-0.428669
Klhl24	-0.580497
Fam111a	0.599958
Mcm5	-2.23914
Setdb1	0.86235
Gm43960	-0.638575
Gm6565	1.42926
Ip6k1	-0.538027
Cul3	0.601712
Bub1b	-2.56765
Pld3	-0.507734
Acot3	3.79279
Exosc1	0.588717
Abhd15	2.30993
Tigd3	-3.45605
Rdh13	-0.550839
Kif16b	-0.639115
Tm9sf4	-0.865271
Ell3	-1.38345
Tshz1	-0.819116
Zdhhc24	-0.723353
D3Ertd751e	1.20851
Zfp112	1.59791
Mical3	-1.37359
AK010878	0.732234
Narfl	0.962734
Drg2	0.400735
Zbtb46	-0.725523
Top3b	0.540487
Orc6	0.530268
Gm8773	-1.03362
Pdpk1	0.451632
Tmem14c	-0.503443
Gm17976	-4.36375
Tubgcp5	-0.869326
Tatdn3	-1.14875
Pole2	-3.06095
Sun2	-1.28855
Saal1	-1.17662
Fbln5	0.985195
Epb41l4a	-0.863386
Unk	-1.38911
Lzts2	-1.07253
Efna3	2.31883
Cd1d1	-0.820977
Dcaf17	1.42621
Prss37	4.41397
Plat	-1.16587
Fam183b	-4.0052
Mcm8	0.823493
Syt11	-0.499823
Rnf113a1	0.742875
Gnl2	0.423076
Gid8	0.684325
Itgax	-4.06909
Ovgp1	-1.29631
Kcnn1	-4.57175
Zfp326	0.680253
Ccdc191	1.27267
Rtn1	-0.439914
Rasgef1b	0.969951
Slc2a1	-0.636666
Atg9b	1.50722
Gm6981	3.40211
Fam76b	1.01764
Prdm16	2.79236
Dkc1	1.31013
Gm5611	3.02769
Snx5	0.646541
Msh6	1.09319
Dync1h1	-0.723421
Tmem65	0.422264
Cdkl3	0.878361
Noa1	0.649087
Tmem55b	-0.440738
Zfp644	0.515748
Mettl9	1.05935
Hsf2bp	-4.21472
Rnf139	-0.774191
Entpd3	-0.926617
Fut11	0.665792
Mgst1	-1.49398
Zbtb21	-0.60133
Lipa	-0.494277
Zfp84	-0.872778
Zfp335	-0.761562
Tnfrsf13b	-4.18373
Zc2hc1a	0.516396
Xrn2	-0.503031
Gucd1	-0.555565
Nhlh2	1.39644
H2-D1	-0.714062
Cd96	1.56532
Smim15	0.667935
Ptrh2	0.717446
Calcoco1	-0.845478
Gatad1	-0.525967
Tmem67	-1.72044
Kctd5	0.562985
Serbp1	0.437821
Tecr	-0.488927
Sidt2	-1.32019
Zfp773	-1.39329
Cd99l2	-0.601597
Ppfibp2	-0.687825
Osbp2	-0.95998
Brdt	1.20261
Rraga	0.45237
Lrrc10b	-1.44661
Card10	2.40004
Ctsh	-2.34805
Best1	3.87974
Jam2	-1.4103
Herpud2	-0.681044
Mtbp	1.5794
Mpv17	-0.484924
Stx7	0.469206
Dpp8	0.519252
Trmt12	1.30882
Btbd19	1.48094
Mcts1	0.46617
Krt27	2.2672
Dynlt1-ps1	1.05407
Ckmt2	-3.33602
Traf1	-3.50271
Rhpn2	0.916999
Sox10	-4.07374
Gm10642	2.83146
Slc6a6	-0.759217
Rab24	-0.393544
Ssbp3	-0.532769
Prpf31	0.470329
Maea	0.347525
Rhobtb2	1.10149
Rsad2	-3.02473
Prokr1	-4.4596
Ankrd55	1.15709
Coa6	0.735762
Cntn3	-2.27335
Fgf22	-1.84589
Hdgfrp3	0.531914
Tert	-3.34303
Psmc6	0.545596
Med7	0.380276
Med20	0.471635
Uba6	0.637626
Lyz2	-4.46405
Gas2l3	-1.21565
2010300C02Rik	1.38361
Cdk4	-0.485685
Mbd1	0.690624
Pcdhgb6	-3.41601
Rccd1	-2.92029
Cisd1	-0.336218
Msl1	-0.568175
Mtus1	0.550283
Sars	0.435115
Cstf2	0.616778
Phf6	0.646114
Gm11839	-3.55125
Tmem129	-0.72861
Rbfa	0.485434
Kif1b	-0.551881
Nsmce2	-0.471972
Spidr	-3.46913
Ccnl1	-0.873006
9330182L06Rik	0.616896
Snai2	-1.11315
Slc26a7	-3.58237
Emc7	-0.367776
Gm10311	3.45978
Fnbp4	-0.642045
Anxa6	-0.450319
Fat4	-1.91565
Gm14444	3.2114
Rad51c	1.76171
Psd4	-3.45886
Trim59	3.13462
Adam23	-0.626223
4930503L19Rik	-0.640607
Rasl11a	0.641552
Gm5431	-2.08185
Gm5934	2.35741
4930447C04Rik	0.901231
Mgat3	0.833226
Crtam	-3.80359
Mcts2	-0.865521
Insm2	0.925361
Rwdd4a	0.460546
Aunip	2.73046
Kdm6b	-0.800643
RP23-253I14,4	-1.27832
Bsg	-0.544133
Ergic3	-0.554856
Tap1	-1.00821
Fam78b	1.0038
Rragb	1.2538
Nuf2	2.39461
Vamp4	0.425214
Gm9762	1.90275
Tmem140	-2.00825
Apbb1ip	-3.50294
Spry1	3.87653
Slc14a1	-4.10378
Col6a4	-3.83266
Polr2k	0.577442
Pilra	1.81327
Dag1	-0.654769
Snx2	0.480233
Dnajc7	0.439213
Ift140	1.18803
Frmd4a	0.562285
Syt17	-1.41936
Prpf38a	0.605446
Cpe	-0.466235
Speer1	-3.94913
Scn8a	-0.933094
Sp6	-4.38173
Pygb	-0.364371
Gm4342	0.952547
Ppip5k2	0.682532
Mfsd4b4	-3.15987
Ifi44	2.5875
Ppib	-0.555664
1110059E24Rik	0.914521
Foxn3	-0.576101
Aldh18a1	0.563903
Vps37b	-0.758847
Mmd	0.694135
Tm4sf1	1.49242
Creld1	-0.469841
Bod1	-0.783753
Ezh1	-0.533585
Irf5	-0.755199
Tmem101	-0.815549
Cp	-2.82681
Pde1a	1.02513
Isoc2a	1.95736
Tmem40	2.6383
Rars	0.361951
Pcdhb19	-2.66634
F2r	1.48434
Sorbs2	-1.70036
Gpr63	-3.31216
Bbs10	3.80123
Bach1	-1.3088
P2rx4	-0.632588
Tbcel	-0.954958
Prkce	-0.354383
Syt12	-1.12369
Skil	0.583126
Trim80	3.29417
Arih1	0.547793
Pmpca	-0.445
Porcn	-0.954309
Rab39	0.483291
Gm13889	-0.547806
Unkl	0.667999
Cyp39a1	4.24276
Rrm1	0.567956
Bap1	-0.41532
Dlg2	1.46149
Wwtr1	-3.35578
Cish	-0.852189
Rusc1	-0.452261
Crlf3	0.56708
Mtf1	0.655292
Gm1673	-0.460691
Gaa	-0.578248
Rfc4	1.77134
Cops8	0.398951
Mdh1b	2.66632
Spink2	1.75435
Col6a2	-3.12676
Gnai3	0.381745
Mier3	-0.824042
Abhd18	1.07106
Plod3	-0.980674
Gm13886	-3.95793
S1pr1	-1.21844
Chka	-0.455315
C330018D20Rik	4.19501
Ormdl3	-0.435014
Agtrap	-0.598102
Tcp11l2	-0.685453
Cbr1	-0.415179
Sumf1	-0.463441
Rps27l	0.506161
Ppil1	0.58995
Pik3c2a	0.819053
Tmem173	1.6394
Amph	-0.468126
Ap2a2	-0.425648
Carm1	-1.04329
Letm2	-0.62868
Cd109	3.55514
Erlin2	0.675622
Gamt	-0.486519
Spats1	1.82269
Cttnbp2nl	-0.756598
Homez	1.40056
Lilr4b	3.43799
Tox2	0.826805
Pgap2	1.00356
Ddc	-2.41686
P2rx2	-3.22302
Arhgef6	0.785246
Mroh2a	-3.8576
Gng11	-3.19664
Reep5	-0.366162
Thap11	0.561303
Ube3a	0.374987
Hspbap1	-0.851126
Dbil5	3.40696
Mpg	1.72261
Zfp346	0.686299
Agtr1b	1.53914
Hspa5	-0.645576
Trrap	-0.828235
Pld4	-3.69957
Adamtsl3	-1.11627
Fsd1	-0.442036
Nrn1	1.03964
Nek3	-0.881711
Lzts3	-1.07244
Cfap100	-3.72295
Pcdhb12	-4.64166
Cracr2b	-1.20376
Caps2	-0.699579
Rgcc	-1.00163
Peg3	-0.703484
Ccdc86	0.67502
Suox	1.01144
Ier5l	1.72055
Gm17661	-1.39454
Thy1	-0.591909
Shisa4	-0.368851
Tmbim4	-0.488658
Prox2	-2.56237
Atxn7l3	-0.609041
Tmem130	-0.518585
Gm21119	-3.99761
Polm	1.1091
Ube2c	1.72601
Areg	1.6045
Scaf11	-0.417807
Gtf2ird2	-0.740537
Lipo2	0.977713
Tmem164	-1.11074
Insc	1.38106
Ptprn	-0.713028
Rab29	1.03297
Cfap52	-3.51514
Lbhd1	-0.918249
Kdm3a	0.525584
Ano10	-0.498791
Umps	-0.644639
Tmem165	-0.868868
Nudcd1	-0.582461
Zfp385b	-1.36483
1190005I06Rik	-3.38713
Dock9	-0.785643
Ptprf	-0.785805
Trip4	0.587051
Acad12	1.30508
Dusp11	-0.540855
Ube2n-ps1	0.608561
Naa16	0.955502
Tbccd1	-0.757829
Zcchc8	0.826421
Vti1a	0.514771
Tnfrsf21	-0.498309
Palld	-1.01823
Cds1	-0.808139
Samm50	-0.378914
Me1	0.369224
Rps24-ps3	3.60909
Dynlt1c	0.607642
Papola	-0.509809
Trpc3	-3.86516
Macf1	-0.839276
Agbl5	1.26839
Farsb	0.363061
Atxn1l	-1.02819
Zfp260	0.533577
Wdr90	-3.63354
Arfrp1	0.740295
Pcnx	-1.14873
Cyp24a1	-3.44499
Ssc4d	3.29121
Pds5a	0.486077
Dcaf13	0.406797
Adcy8	-4.16372
D16Ertd472e	3.37543
Glmp	-0.457908
Pcdhb10	-4.33355
Mark3	-0.550556
Tpra1	-0.716205
Gm14325	0.87842
Gab1	-0.748289
Prc1	-0.915221
1110017D15Rik	-1.1146
Fam188b	-1.23182
Mgat4e	-3.65224
Xpc	0.750951
Dner	-0.761583
Nr1d1	0.686152
Zdhhc7	-0.617887
Tprn	0.782066
Idh1	0.38273
Cartpt	-0.865166
Itgb4	-1.50032
Hexb	-0.587989
Nptn	-0.32813
Hsf1	-0.510253
Timp2	-0.532909
Alms1	-0.908033
Pik3ip1	-0.701904
Gm7869	3.2174
Tefm	0.907976
Dok1	1.49983
Nfkbid	-3.51895
Cblb	0.617106
Slc38a10	-0.800382
Il6	1.71588
Golga1	-0.810397
Cped1	2.04128
Ppp1r10	-0.539763
Fam216a	-0.402574
Smg5	-0.423662
Trmt10b	0.657657
Ptpn11	-0.47296
Synpo2	-3.03175
Prune2	-0.449822
Podxl2	-0.609763
Cst3	-0.488587
Rasa1	0.406734
Gnb3	-1.26621
Skap2	0.567521
Raf1	-0.457584
Ppcs	0.766184
Tmed1	-0.54563
Rpn1	-0.583365
Thra	-0.418238
Nars2	0.727067
1700001J03Rik	-4.06296
Jag1	0.883589
Etohi1	0.817241
Samd4b	-0.562825
Gm2000	0.445793
Tssc4	-0.475489
Rnf2	0.512024
Pisd-ps1	-1.33708
Man1c1	-1.15242
Satb1	-1.09378
Osbpl1a	-1.10526
Ryr2	-1.38018
Apba1	-0.441772
Cwc25	0.658352
Ggps1	0.583248
Zfp422	0.582272
Tet3	-0.57345
Pla2g15	-0.821763
Mustn1	0.75644
Pianp	0.94356
Gm12216	3.11279
Top2b	0.442347
Mrgbp	-1.47989
Gmppb	0.641651
Prrt1	-1.12159
Pcdhga5	-4.25033
Parvb	0.585137
Etl4	0.626536
Coro1a	0.485342
Slc25a40	0.590244
Pddc1	0.617984
Map2k4	0.372581
Lgi2	-3.23248
Bcl2l11	1.50022
Cthrc1	-1.02917
Ppp1r3d	0.989262
Tm6sf2	-3.65034
Ccdc141	0.702359
Lama2	-3.989
Plxna2	-0.896154
Serpina3n	-0.704919
Tbc1d9	-0.450615
Pms1	1.05509
Iqgap2	-1.41736
Ifit3b	-3.26629
Rbm8a2	2.05721
Stat6	0.424396
Pum2	0.572458
Pcdhga2	-3.19025
Dynlt1f	0.604791
Apex2	0.877351
Agfg2	0.779695
Id1	1.22006
Ldhd	-0.553923
Adnp	-3.29118
Clic3	3.21288
Dlec1	-2.32032
Plekha4	-1.95058
Katnb1	0.645619
Pigz	-0.98627
Snrnp70	-0.525997
Ifnar1	-0.647936
Ctsf	-0.587451
Klf5	-2.33482
Timm22	-0.42999
Rfx5	2.2811
Rbsn	-0.573442
Srrt	0.431857
Snupn	0.485539
Htr2a	1.28347
Rictor	0.758383
Mapk10	0.395459
Uck2	-0.434739
Tgoln1	-0.337012
Tmem50b	-0.529993
Gm20379	3.37323
Gm28900	3.65328
Flywch1	-0.377728
Serinc1	-0.335752
Nradd	-1.65167
Kif23	3.25627
Rundc3a	-0.352264
Srsf2	-0.380125
Them4	0.378794
Dnajc27	-0.620545
Hdac11	-0.460636
Epm2aip1	0.477637
Gm13247	3.10831
Rnaseh1	-1.17292
Flt1	-2.33483
Nipal2	-0.643574
Zkscan5	1.91203
Naa10	0.516871
Lamp1	-0.455319
Capn2	0.381214
Pex16	-0.463855
Slc26a3	-1.80016
Pcdhgc5	-2.74274
Jak2	0.589935
Ist1	-0.35872
Schip1	0.463597
Cog4	0.415655
Usp16	-0.525784
Haus2	0.531382
Zfp53	0.979868
Gm16580	-3.72715
Fgd5	-3.51592
Ctsd	-0.494514
Sbf1	-0.484911
Mfsd5	-0.731804
Capn10	0.515876
Gm4853	-2.36868
Fam222a	-3.09527
Abhd6	-0.795777
Acsbg1	-4.60433
Pigx	-0.501358
Anapc4	0.433928
Klf13	-0.435564
Zfp800	0.627485
Eif4ebp1	0.488822
Foxk2	-0.571184
Tmem63c	-1.07844
Tmem126b	0.452341
Ddit4	1.04925
Pfn1	0.308136
Otoa	-1.67849
Ncam1	-0.520958
Egflam	-2.02014
Itm2c	-0.527054
Rimbp3	2.46382
RP23-328F3,4	0.566738
Gm14419	1.88095
Faf2	-0.409264
Adat2	1.04931
Srcin1	-1.13296
Cpt1c	-0.57258
Nat8l	-0.678095
Sox7	-3.46579
5730522E02Rik	-3.68874
Rfng	-0.569331
Arcn1	0.353707
Rbm14	0.594546
Hspa12b	-0.679472
Anapc5	-0.336832
Zscan18	-0.858337
Gm12693	-2.38921
Xkr4	-3.2603
Has3	3.32907
Mrps18a	-0.376387
Steap2	-0.656277
Timeless	0.614225
Tmem178b	-0.653418
Man2b1	-0.872078
Pex10	0.863998
Stambpl1	0.562086
Sprr1a	-1.01444
Gm10521	-2.38383
Prelid1	-0.31701
Pex12	0.650492
Uap1l1	-0.485329
Scly	-0.728837
Pdcl3	0.398862
Il33	0.749036
Frmpd4	2.87384
Gjc1	-2.91702
Aph1a	-0.68003
Mapk7	-0.486052
Lman2l	-0.670074
Nktr	-0.571683
Nek8	0.856201
Dusp16	-0.650599
Eif2b3	0.433582
Kif20a	-2.83205
Fam81a	-0.822069
Fyttd1	0.539071
Arrb2	0.624133
Plxdc2	-4.26474
Arhgap26	-0.524129
Vmn2r29	1.28457
Tmbim1	-0.512105
Dpysl4	-0.599258
Gcdh	-0.560307
Dnajb3	3.30714
Ece1	-0.745537
Pus7l	2.74138
Dusp26	-0.37033
Zfp707	1.40701
Zfp12	0.82766
Gm28557	3.41054
Socs3	-0.532759
Gm13688	3.27768
Srek1	-0.599883
Gm10447	-1.98743
Sec13	0.334408
Styk1	-0.634319
Parp11	0.651369
Piezo1	-3.34126
[truncated: 13,505 more rows]

## Sheet: Fig.1c
	Sample
	24 h normal growth medium				24 h normal growth medium + NGF
	CTL1	CTL2	CTL3	AVERAGE (CTL1-3)	NGF1	NGF2	NGF3	AVERAGE (NGF1-3)
Gene	counts per million (CPM)				counts per million (CPM)				Fold change
Ntrk1	669.471	1502.81	848.846	1007.04	1175.43	525.764	331.134	677.443	0.672706
Calca	17163	16902.7	12608.1	15557.9	17043.1	14570	13983.2	15198.8	0.976913
Tac1	3495.77	2305.31	2428.04	2743.04	1386.61	1381.18	1482.62	1416.8	0.516508
Trpv1	458.716	268.178	211.436	312.777	260.284	261.882	221.276	247.814	0.792303
Nos1	87.036	29.817	31.925	49.5927	39.088	72.923	58.11	56.707	1.14346
Ly6e	54.427	43.207	26.065	41.233	43.615	30.601	21.049	31.755	0.770136
Htr3a	756.565	1564.69	715.552	1012.27	549.746	791.337	654.463	665.182	0.65712
Cyp2j12	1.251	1.829	2.572	1.884	4.279	2.029	6.173	4.16033	2.20824
Prrx2	0	1.104	0	0.368	0.028	0.282	0.189	0.166333	0.451993
Etv1	18.908	20.361	26.516	21.9283	11.18	17.442	11.825	13.4823	0.614836

## Sheet: Fig.1d
	Sample
	24 h normal growth medium				24 h normal growth medium + NGF
	CTL1	CTL2	CTL3	AVERAGE (CTL1-3)	NGF1	NGF2	NGF3	AVERAGE (NGF1-3)
Gene	counts per million (CPM)				counts per million (CPM)				Fold change
Tmem100	39.097	35.649	59.077	44.6077	172.253	183.633	153.635	169.84	3.80742
Piezo1	2.734	4.038	0.822	2.53133	1.656	0.535	0	0.730333	0.288517
Piezo2	76.739	120.268	90.949	95.9853	115.415	123.164	59.694	99.4243	1.03583
Tmem87a	18.734	28.298	25.694	24.242	23.574	20.739	25.898	23.4037	0.965418
Tmc1	0	0	0	0	0	0	0	0	–
Tmc2	1.047	0.207	0.106	0.453333	0.11	0.056	0.071	0.079	0.174265
Tmc3	3.52	0.725	3.288	2.511	5.714	2.649	0.662	3.00833	1.19806
Trpa1	185.214	28.781	173.147	129.047	115.663	249.174	75.186	146.674	1.13659
Trpc3	2.502	0.069	6.072	2.881	0.386	0.141	0	0.175667	0.0609742
Trpc6	2.356	0.311	0.557	1.07467	0	0	0	0	0
Trpv4	0.175	0.621	0.08	0.292	0.11	0.113	0.071	0.098	0.335616
Tmem120a	57.859	74.783	60.588	64.41	67.245	57.116	38.125	54.162	0.840894
Cdh1	3.52	0.035	11.64	5.065	1.049	0	4.352	1.80033	0.355446
Stoml3	0.087	0.311	0.186	0.194667	0.304	0.056	0.166	0.175333	0.900685
Mtmr2	144.867	154.95	147.401	149.073	101.889	132.181	173.171	135.747	0.91061
Pcnt	7.534	15.322	14.981	12.6123	18.191	6.086	0.686	8.321	0.659751
Tmem150c	31.795	24.054	27.762	27.8703	32.794	25.501	17.123	25.1393	0.902011
Atp2a2	157.055	161.473	106.858	141.795	130.073	136.097	79.088	115.086	0.811635
Anxa6	451.705	561.513	436.448	483.222	472.232	359.151	266.709	366.031	0.757479
Nedd4l	111.297	171.722	164.45	149.157	198.394	134.435	104.891	145.907	0.978212

## Sheet: Fig.1e
	Figure 1c: TMEM100 expression levels normalized to GAPDH expression
	IB4-neg		Chrna3-pos		IB4-pos		Adelta-nociceptor			Test details
	CTL	NGF	CTL	NGF	CTL	NGF	CTL	NGF		Test name	Mann-Whitney test
	0.000298496	0.00237147	0.000304768	0.00792156	6.70587e-08	0.000568718	0.000838443	0.00127968		Comparison for each test	Compare ranks
	0.00424506	0.00153239	0.00106865	0.0065695	0.00105393	0.000127968	0.000911165	0.000671651		Multiple comparisons	False Discovery Rate (FDR)
	5.63894e-08	0.000609536	0.00031992	0.00225916	2.93528e-07	1.63758e-06	0.000534323	0.000584706		Method	Two-stage step-up (Benjamini, Krieger, and Yekutieli)
	0.000771525	0.000729907	0.00097	0.00352051						Desired FDR (Q)	0.01
	0.000237465	0.000194223	0.00061	0.0065695
	2.17293e-05	0.000488281	0.00210787	0.00567958						Number of tests performed	4
	0.00085606	1.63758e-06	0.000771525	0.00206449						Number of rows omitted	0
			0.000609536	0.00232267
			4.27352e-08	0.00264962							Discovery?	P value	Mean rank of CTL	Mean rank of NGF	Mean rank diff.	Mann-Whitney U	q value
										IB4–	No	0.804779	7.14286	7.85714	-0.714286	22	0.7575
										Chrna3+	Yes	8.227e-05	5.11111	13.8889	-8.77778	1	0.00024928
										IB4+	No	0.7	3	4	-1	3	0.7575
										Aδ-noci	No	>0,99999999	3.33333	3.66667	-0.333333	4	0.7575

## Sheet: Fig.1g
PROPORTIONS OF RESPONDERS					P value and statistical significance
	Control	TMEM100-dsRed			Test	Fisher's exact test
Resonse	3	19			P value	0.023
No response	11	12			P value summary	*
					One- or two-sided	Two-sided
					Statistically significant (P < 0.05)?	Yes
					Data analyzed	resp	no resp	Total
					CTL	3	11	14
					TMEM100	19	12	31
					Total	22	23	45

## Sheet: Fig.1h
	Peak current amplites of mechanically-evoked currents [pA]																																									Multiple Man-Whitney tests
Displacement [μm]	CHRNA3+, Control													CHRNA3+, TMEM100-dsRed transfected																												P value	Mean rank of CTL	Mean rank of TMEM100	Mean rank diff.	Mann-Whitney U	q value
0.8	0	0	0	0	0	0	0	0	0	0	0	0		0	0	0	0	0	0	0	0	0	0	0	22	0	0	0	0	0	0	42.5	0	20.6	0	0	0	0	0	0		0.542319	21	18.89	2.111	132	0.547742
1.6	0	0	0	0	0	0	0	0	0	0	0	0		79.8	0	0	0	0	0	27.1	15.1	0	14.5	0	146	0	0	0	0	0	0	133	0	60.8	0	0	0	0	0	0		0.117008	23	18.07	4.926	110	0.135061
2.4	0	0	0	0	0	0	0	0	0	0	0	0		292	0	0	0	17.3	0	118	52.4	0	34	0	316	0	0	0	0	0	0	137	0	132	0	0	0	0	0	0		0.076038	23.5	17.87	5.63	104.5	0.102398
3.2	0	0	0	0	0	0	0	0	0	0	0	0		516	0	35.1	0	37.5	0	247	127	27.5	67.4	0	435	0	0	13.6	14.7	0	0	117	0	202	0	0	0	0	0	0		0.013134	25.5	17.06	8.444	82.5	0.021961
4	0	0	0	0	0	0	0	0	0	0	0	0		670	0	40.6	0	60.7	0	418	205	62.7	113	0	576	0	0	38.8	41.4	0	0	155	0	283	0	0	0	0	0	0		0.013134	25.5	17.06	8.444	82.5	0.021961
4.8	0	0	0	0	0	0	0	0	0	0	0	0		810	0	129	27.2	82.2	0	499	203	98.1	119	0	611	0	0	90.4	70.9	0	0	144	0	304	0	0	0	0	0	0		0.007768	26	16.85	9.148	77	0.021961
5.6	0	0	0	0	0	0	0	0	0		0	0		942	0	180	52.1	87.7	0	627	264	99.6	112	0	707	0	0	118	121	0	0	156	0	363	0	0	0	0	0	0		0.007768	26	16.85	9.148	77	0.021961
6.4	0	0	0	0	0	0	0	23	0		0	0		1100	0	205	72.8	117	0	723	307	122	100	0	711	0	0	177	135	0	0	193	0	424	0	0	0	0	0	0		0.01359	25.36	17.11	8.253	84	0.021961

## Sheet: Fig.2c
	EGFP+/CGRP+ fibre density
	FP	LM	LJC	MM	MJC	CL
	0.964059	0.0194071	0.0710388	0	0.0255815	0
	0.3128	0.0024	0.0281429	0.00185714	0.0228811	0.00949186
		0.268429	0.173143	0.0777143	0.194799	0.497429
	1.30747	0.756333		0.147375	0.95375	0.438

## Sheet: Fig.2d
	CFA						CTL
dpi	Δ mediolateral diameter [mm]
1	1.39	0.35	1.29	1.18	0.61	1.25	-0.03	0.11	-0.18	0.01	-0.12
5	0.2	0.17	0.42	1.15	0.69	0.75	0.01	0.03	0.1	-0.09	-0.26
9	0.13	0.2	-0.01	1.24	0.2	0.47	0.26	0.07	0.18	-0.08	-0.05
16	0.17	-0.01	-0.06	0.86	0.21	0.4	0.16	0.04	0.09	0.03	-0.03
	Δ anteroposterior diameter [mm]
1	0.79	0.75	0.69	1.1	0.94	1.08	0.11	0.13	0.02	0.02	-0.35
5	0.19	1.07	0.66	0.75	0.46	0.64	0.04	0.07	0.3	-0.05	-0.25
9	-0.03	0.54	0.29	0.74	0.24	0.47	0.3	0.1	0.41	0.12	-0.19
16	-0.28	0.33	-0.05	0.46	0.08	0.33	0.17	0.08	0.19	-0.05	0.03

## Sheet: Fig.2f
	Foot print area					Leg swing speed					Paired T-tests
	saline		CFA			saline		CFA				P value	Mean of before	Mean of 3 dpi	Difference	SE of difference	t ratio	df	q value
	before	3 dpi	before	3 dpi		before	3 dpi	before	3 dpi		Foot print area
	0.905737	0.842838	0.883767	0.516954		1.05708	0.850988	0.883144	0.589576		Saline	0.490556	1.01768	0.983479	0.034199	0.0483026	0.708016	14	0.247731
	1.03518	0.918472	1.05295	0.574381		1.27243	1.27675	1.00577	0.57567		CFA	2.557e-07	1.07337	0.570152	0.503221	0.0570885	8.81476	15	2.583e-07
	0.636937	1.01768	1.16394	0.383302		0.890914	0.893059	1.00177	0.458052
	1.14559	0.881318	1.07781	0.89981		1.22457	1.03512	1.01638	0.604975		Leg swing speed
	1.03525	1.0441	1.04557	0.519416		1.12049	1.09716	1.03616	0.504738		Saline	0.735295	1.0546	1.04337	0.0112293	0.032558	0.344901	14	0.371324
	1.0254	0.83921	1.23892	1.04473		1.04324	0.889953	1.10917	0.928653		CFA	8e-09	1.04094	0.633545	0.407393	0.0354727	11.4847	15	8e-09
	0.875368	1.00096	0.934637	0.141191		0.924463	1.02119	1.05017	0.463593
	1.12965	1.09666	1.01597	0.231182		1.06824	1.13415	1.00568	0.391807
	1.0117	1.19282	1.09495	0.327607		0.858212	1.0675	1.05027	0.666339
	1.02417	0.955888	1.20901	1.12932		1.05979	0.923013	1.12033	0.994493
	1.29612	0.935887	1.28792	0.714662		1.19453	1.12932	1.09264	0.760219
	0.967259	0.805067	1.06864	0.697682		0.924184	0.878037	1.14233	0.810022
	1.01836	1.09091	1.11069	0.619889		1.12192	1.30417	1.10216	0.728119
	0.919821	0.795531	1.06376	0.414106		0.921647	0.93484	0.953209	0.453774
	1.23863	1.33484	0.945839	0.319937		1.13725	1.21527	1.05517	0.502504
			0.979608	0.588272				1.03066	0.704191

## Sheet: Fig.2g
	Mechanical paw withdrawal threshold [g]					Paired T-test
	saline		CFA				P value	Mean of before	Mean of 3 dpi	Difference	SE of difference	t ratio	df	q value
	before	3 dpi	before	3 dpi		Saline	0.0804769	0.84636	0.751887	0.0944733	0.0501405	1.88417	14	0.0406408
	0.6258	0.5072	0.6635	0.1614		CFA	5.18e-11	0.872962	0.149628	0.723334	0.0439326	16.4646	15	5.23e-11
	0.9358	0.8444	0.855	0.3868
	0.8799	0.7742	0.9335	0.1838
	0.7967	0.8037	0.8914	0.2462
	0.8207	1.104	0.8609	0.07133
	0.7938	0.7364	1.039	0.07133
	0.8035	0.9006	0.8472	0.06493
	0.6631	0.5703	0.8849	0.07133
	0.7927	0.645	0.9545	0.1396
	0.8726	0.3083	0.9981	0.1137
	1.008	0.5943	0.9596	0.09726
	1.057	1.024	1.002	0.01967
	0.9099	0.8357	0.5746	0.07
	0.9217	0.9077	0.7311	0.0205
	0.8142	0.7225	0.9109	0.4979
			0.8612	0.1783

[truncated: 41 more sheets: Fig.2h, Fig.3a, Fig.3b, Fig.3c, Fig.3e, Fig.3f, Fig.3g, Fig. 3h, Fig.4a, Fig.4b, Fig.4c, Fig5b, Fig.5c, Fig.5d, Fig. 5e, Fig.6b, Fig.6c, Fig.6d, Fig.7a, Fig.7c …]
